# Supplementary material for: Dentition and body condition: tooth wear as a correlate of weight loss in roe deer
Source: Front Zool. 2021 Sep 20;18:47. doi: 10.1186/s12983-021-00433-w (PMC8454088; doi:10.1186/s12983-021-00433-w)
Supplement: Supplementary file 1 — Additional file 1. Dataset. Individual characteristics, tooth wear scores, M1 height and hypsodonty index of M1 data referred to 319 roe deer females legally shot during the regular annual harvest (1 Jan–15 Mar for females) between 2007 and 2017 in the Arezzo province (43° 28′ N, 11° 53′ E), Tuscany, Central Italy [file 12983_2021_433_MOESM1_ESM.xlsx]

## Sheet: database
			Wear Score
CODE	SEX	DATE	P3	P4	M1	M2	M3	M3_5	Total	Age class	Eviscerated weight (Kg)	Mandible length (mm)	Body Condition Index (kg/mm)	HM1_I measure (mm)	HM1_II measure (mm)	HM1_III measure (mm)	HM1_mean (mm)	WM1_I measure (mm)	WM1_II measure (mm)	WM1_III measure (mm)	WM1_mean (mm)	HI (HM1/WM1)
1	F	2015-01-08	0	0	7	0	1	1	9	Adult	23.7	159.07	0.148991	4.75	4.7	4.88	4.77667	8.31	8.33	8.31	8.31667	0.574349
2	F	2015-02-08	0	1	7	0	0	1	9	Adult	20.2	154.19	0.131007	2.39	2.43	2.37	2.39667	7.77	7.83	7.8	7.8	0.307265
3	F	2015-02-15	0	0	3	0	0	2	5	Adult	19.6	157.55	0.124405	3.46	3.55	3.52	3.51	8.22	8.21	8.24	8.22333	0.426834
4	F	2015-02-28	0	1	0	0	0	2	3	Adult	20.7	150.05	0.137954	3.79	3.74	3.85	3.79333	7.82	7.8	7.85	7.82333	0.484874
5	F	2015-02-22	0	1	0	0	0	3	4	Adult	21.2	160.01	0.132492	6.11	6.02	6.08	6.07	8.24	8.22	8.22	8.22667	0.737844
6	F	2015-02-21	1	1	4	0	0	1	7	Adult	22.9	153.94	0.148759	4.46	4.42	4.38	4.42	7.65	7.64	7.71	7.66667	0.576522
7	F	2014-02-13	1	1	0	0	0	2	4	Adult	19	158.5	0.119874	5.68	5.75	5.81	5.74667	8.29	8.27	8.24	8.26667	0.695161
8	F	2014-02-14	0	0	5	0	0	3	8	Adult	24.2	167.91	0.144125	4.77	4.65	4.74	4.72	9.08	9.1	8.99	9.05667	0.521163
9	F	2013-03-06	0	1	0	0	0	1	2	Adult	19	163.42	0.116265	4.31	4.34	4.36	4.33667	8.61	8.53	8.58	8.57333	0.505832
10	F	2014-01-05	1	1	9	1	1	3	16	Adult	18.7	157.74	0.11855	2.8	2.95	2.96	2.90333	7.99	7.95	7.98	7.97333	0.36413
11	F	2009-02-04	1	1	1	1	1	2	7	Adult	21.8	152.93	0.142549	5.15	5.21	5.24	5.2	7.89	7.84	7.84	7.85667	0.661858
12	F	2015-02-28	1	2	0	0	0	4	7	Adult	18.5	161.6	0.11448	4.88	4.89	5.04	4.93667	8.79	8.73	8.8	8.77333	0.56269
13	F	2013-03-06	1	1	2	1	1	2	8	Adult	21.9	160.73	0.136253	4.46	4.59	4.66	4.57	8.75	8.75	8.71	8.73667	0.523083
14	F	2014-03-14	4	1	0	0	0	3	8	Adult	19.2	159.17	0.120626	4.68	4.53	4.55	4.58667	8.23	8.2	8.27	8.23333	0.557085
15	F	2009-02-07	4	1	6	0	0	3	14	Adult	19.6	158.13	0.123949	4.19	4.21	4.25	4.21667	8.13	8.11	8.16	8.13333	0.518443
16	F	2015-01-01	0	2	0	1	1	4	8	Adult	19.3	166.83	0.115687	4.24	4.3	4.19	4.24333	8.94	8.96	9.02	8.97333	0.472883
17	F	2015-01-03	0	1	5	0	0	3	9	Adult	18.1	144.22	0.125503	3.43	3.5	3.53	3.48667	7.15	7.21	7.17	7.17667	0.485834
18	F	2015-01-04	0	1	9	0	0	3	13	Adult	17.4	155.92	0.111596	4.71	4.78	4.74	4.74333	7.88	7.93	7.9	7.90333	0.600169
19	F	2015-01-26	1	1	9	1	0	2	14	Adult	16.4	163	0.100613	3.99	4.02	3.85	3.95333	8.77	8.77	8.71	8.75	0.45181
20	F	2009-02-15	1	1	9	0	0	3	14	Adult	17	159.8	0.106383	4.55	4.68	4.76	4.66333	8.53	8.5	8.56	8.53	0.546698
21	F	2013-02-20	0	4	9	0	0	2	15	Adult	19.2	155.39	0.12356	3.42	3.51	3.54	3.49	8.05	8.01	8.1	8.05333	0.433361
22	F	2009-03-02	1	1	9	1	0	3	15	Adult	23	151.56	0.151755	3.28	3.3	3.41	3.33	7.98	7.95	7.96	7.96333	0.418167
23	F	2014-01-05	1	1	9	1	0	5	17	Adult	21	157.93	0.13297	3.53	3.6	3.71	3.61333	8.21	8.18	8.16	8.18333	0.441548
24	F	2013-01-02	1	1	7	1	1	4	15	Adult	18.1	155.08	0.116714	3.85	3.99	4.04	3.96	8.13	8.11	8.14	8.12667	0.487285
25	F	2013-03-09	1	1	10	0	0	5	17	Adult	20	152.15	0.131449	3.37	3.24	3.16	3.25667	8.01	7.96	8.02	7.99667	0.407253
26	F	2013-03-06	3	1	10	1	0	4	19	Adult	18.5	166.42	0.111165	2.87	2.81	2.84	2.84	8.84	8.88	8.79	8.83667	0.321388
27	F	2014-02-14	1	1	11	7	0	4	24	Adult	18.9	165.6	0.11413	4.06	4.02	3.98	4.02	9.03	9.11	9.05	9.06333	0.443545
28	F	2009-02-07	1	1	7	1	0	3	13	Adult	20.1	156.57	0.128377	4.61	4.67	4.69	4.65667	8.15	8.15	8.15	8.15	0.57137
29	F	2016-03-05	1	1	9	0	1	5	17	Adult	17	155.02	0.109663	3.81	3.88	3.9	3.86333	7.95	7.93	7.91	7.93	0.487179
30	F	2013-03-09	4	2	4	1	0	5	16	Adult	18.4	158.91	0.115789	4.51	4.39	4.44	4.44667	8.21	8.17	8.24	8.20667	0.541836
31	F	2016-02-03	1	1	11	1	1	5	20	Adult	18.9	161.11	0.117311	3.05	3.17	3.16	3.12667	8.44	8.47	8.45	8.45333	0.369874
32	F	2016-02-10	1	2	11	5	0	3	22	Adult	19.4	155.14	0.125048	3.14	3.15	3.25	3.18	8.16	8.17	8.16	8.16333	0.389547
33	F	2013-02-20	5	2	6	2	1	5	21	Adult	18.2	157.8	0.115336	4.15	4.18	4.09	4.14	8.66	8.7	8.65	8.67	0.477509
34	F	2014-02-05	3	5	11	2	2	5	28	Adult	16	156.93	0.101956	2.49	2.44	2.55	2.49333	8.19	8.21	8.2	8.2	0.304065
35	F	2014-02-20	1	3	11	2	2	5	24	Adult	18.6	159.73	0.116447	3.57	3.63	3.68	3.62667	8.65	8.6	8.66	8.63667	0.419915
36	F	2013-03-02	5	5	11	1	1	5	28	Adult	18.8	155.42	0.120963	3.37	3.54	3.56	3.49	8.15	8.13	8.12	8.13333	0.429098
37	F	2013-03-06	4	5	11	2	1	5	28	Adult	18.6	155.74	0.11943	3.21	3.25	3.22	3.22667	8.03	8.09	7.99	8.03667	0.401493
38	F	2014-02-12	5	5	11	1	1	5	28	Adult	18	165.53	0.108742	3.31	3.44	3.41	3.38667	8.89	8.87	8.94	8.9	0.380524
39	F	2009-03-02	4	5	11	2	2	4	28	Adult	18	156.01	0.115377	1.86	1.81	1.83	1.83333	8.12	8.11	8.12	8.11667	0.225873
40	F	2016-03-05	1	6	11	10	5	5	38	Adult	15.5	159.21	0.0973557	3.06	2.98	3.04	3.02667	8.22	8.26	8.23	8.23667	0.367463
41	F	2014-02-12	6	5	11	2	1	5	30	Adult	16.8	152.64	0.110063	2.79	2.74	2.7	2.74333	7.98	8	8.01	7.99667	0.34306
42	F	2016-02-17	5	3	11	2	2	5	28	Adult	16.2	153.31	0.105668	1.99	2.07	2.03	2.03	7.85	7.81	7.89	7.85	0.258599
43	F	2016-03-05	3	2	11	11	5	5	37	Adult	13.6	155.61	0.087398	2.22	2.27	2.24	2.24333	8.03	8.03	8.04	8.03333	0.279253
44	F	2015-01-26	2	3	11	11	2	5	34	Adult	13.3	158.48	0.0839223	1.38	1.46	1.4	1.41333	8.25	8.25	8.26	8.25333	0.171244
45	F	2016-01-16	7	6	11	10	11	5	50	Adult	12.8	157.52	0.0812595	2.25	2.36	2.32	2.31	8.31	8.35	8.38	8.34667	0.276757
46	F	2013-03-11	2	4	11	10	11	5	43	Adult	14	158.46	0.0883504	2.9	2.89	2.84	2.87667	8.33	8.35	8.35	8.34333	0.344786
47	F	2016-01-23	0	1	3	0	0	3	7	Adult	17.7	155.82	0.113593	4.94	4.12	4.99	4.68333	8.3	8.33	8.41	8.34667	0.561102
48	F	2009-02-28	4	2	10	1	0	1	18	Adult	17.6	163.04	0.107949	3.91	3.95	3.96	3.94	8.4	8.44	8.43	8.42333	0.467748
49	F	2014-03-01	0	0	3	1	0	3	7	Adult	17.8	158.11	0.11258	4.19	4.28	4.15	4.20667	7.84	7.8	7.81	7.81667	0.538166
50	F	2009-02-07	0	2	7	0	1	5	15	Adult	17.1	159.83	0.106989	4.12	4.03	3.92	4.02333	8.2	8.23	8.24	8.22333	0.489258
51	F	2013-03-02	1	2	7	0	0	3	13	Adult	18.2	157.58	0.115497	5.01	5.03	5.06	5.03333	7.64	7.68	7.67	7.66333	0.656807
52	F	2009-03-02	3	2	9	1	0	4	19	Adult	24.2	154.75	0.156381	4.7	4.8	4.95	4.81667	8.53	8.49	8.55	8.52333	0.565115
53	F	2014-02-05	3	1	7	0	0	3	14	Adult	20.7	150.05	0.137954	4.81	4.79	4.82	4.80667	8.33	8.31	8.38	8.34	0.576339
54	F	2013-03-11	3	3	10	0	0	5	21	Adult	18.5	159.95	0.115661	4.68	4.64	4.53	4.61667	8.21	8.27	8.3	8.26	0.558918
55	F	2013-01-07	0	2	9	1	0	2	14	Adult	20.5	156.3	0.131158	5.29	5.13	5.15	5.19	7.91	7.93	7.88	7.90667	0.656408
56	F	2016-01-23	5	2	11	1	0	4	23	Adult	16	160.68	0.0995768	3.87	3.73	3.98	3.86	8.4	8.4	8.4	8.4	0.459524
57	F	2013-03-09	3	5	10	0	0	5	23	Adult	17.9	158.19	0.113155	3.13	3.24	3.32	3.23	7.68	7.84	7.76	7.76	0.416237
58	F	2009-02-22	1	1	5	1	1	5	14	Adult	16.6	158.05	0.10503	4.06	4.14	4.2	4.13333	8.08	8.06	8.03	8.05667	0.513033
59	F	2015-01-01	0	0	9	1	0	2	12	Adult	20.6	147.23	0.139917	4.74	4.89	4.92	4.85	8.2	8.25	8.25	8.23333	0.589069
60	F	2015-01-04	1	2	9	1	0	5	18	Adult	19	158.37	0.119972	3.91	3.95	4.03	3.96333	8.46	8.44	8.41	8.43667	0.469775
61	F	2013-03-09	1	1	11	1	0	3	17	Adult	18.2	149.03	0.122123	3.94	3.81	3.98	3.91	7.36	7.41	7.33	7.36667	0.530769
62	F	2014-02-12	0	5	10	2	2	5	24	Adult	21.5	156.33	0.13753	3.83	3.95	3.97	3.91667	8.4	8.45	8.38	8.41	0.465715
63	F	2014-02-14	1	1	10	5	1	4	22	Adult	17.1	158.26	0.10805	4.45	4.49	4.59	4.51	7.87	7.88	7.9	7.88333	0.572093
64	F	2015-01-01	0	1	7	0	0	3	11	Adult	20.1	160.31	0.125382	5.66	5.52	5.5	5.56	8.28	8.24	8.25	8.25667	0.673395
65	F	2016-02-17	0	1	3	0	0	3	7	Adult	17.6	164.95	0.106699	4.35	4.42	4.34	4.37	8.58	8.55	8.57	8.56667	0.510117
66	F	2016-02-17	1	1	5	1	1	5	14	Adult	19.6	158.63	0.123558	4.73	4.77	4.84	4.78	8.14	8.21	8.17	8.17333	0.584829
67	F	2015-02-28	3	2	9	1	0	3	18	Adult	17.2	152	0.113158	5.39	5.28	5.34	5.33667	8.56	8.55	8.49	8.53333	0.625391
68	F	2007-02-25	3	1	11	1	0	5	21	Adult	20	155.69	0.12846	4.29	4.17	4.16	4.20667	8.27	8.24	8.25	8.25333	0.509693
69	F	2015-01-26	3	1	5	1	1	2	13	Adult	19.8	153.4	0.129074	4.34	4.32	4.39	4.35	8.41	8.44	8.43	8.42667	0.516218
70	F	2016-01-16	2	2	8	1	1	5	19	Adult	18.7	160.67	0.116388	4.12	4.07	4.15	4.11333	8.29	8.23	8.31	8.27667	0.496979
71	F	2015-01-01	4	2	11	1	1	5	24	Adult	22.1	158.14	0.13975	5.01	4.91	5	4.97333	8.36	8.33	8.33	8.34	0.596323
72	F	2007-02-25	2	1	11	1	0	5	20	Adult	18	159.34	0.112966	4.29	4.17	4.25	4.23667	8.27	8.23	8.26	8.25333	0.513328
73	F	2014-01-25	3	1	7	0	0	2	13	Adult	18.9	159.14	0.118763	4	4.06	4.11	4.05667	8.11	8.15	8.12	8.12667	0.49918
74	F	2014-01-29	4	1	9	2	2	5	23	Adult	16.1	152.37	0.105664	3.97	3.94	4.12	4.01	7.67	7.7	7.62	7.66333	0.523271
75	F	2007-02-21	0	5	7	0	1	5	18	Adult	21	158.25	0.132701	3.84	3.95	4.01	3.93333	7.81	7.78	7.79	7.79333	0.504705
76	F	2007-02-17	0	0	10	1	0	2	13	Adult	20.1	155.12	0.129577	5.15	5.03	5.19	5.12333	8.39	8.33	8.4	8.37333	0.611863
77	F	2014-02-14	3	2	9	0	0	5	19	Adult	20.3	166.26	0.122098	4.74	4.94	4.86	4.84667	7.77	7.81	7.83	7.80333	0.621102
78	F	2015-01-04	0	1	9	0	0	5	15	Adult	17.4	153.76	0.113163	4.99	5.18	4.93	5.03333	8.24	8.27	8.24	8.25	0.610101
79	F	2014-02-19	4	1	9	1	1	3	19	Adult	17.9	155.28	0.115276	4.58	4.45	4.4	4.47667	8.14	8.14	8.2	8.16	0.548611
80	F	2007-02-25	0	0	7	0	0	3	10	Adult	20.2	149.13	0.135452	4.42	4.33	4.22	4.32333	7.95	7.91	7.88	7.91333	0.546335
81	F	2013-02-28	0	1	7	0	0	2	10	Adult	19.6	160.76	0.121921	4.32	4.4	4.38	4.36667	8	8.05	8.02	8.02333	0.544246
82	F	2014-02-14	1	2	9	1	1	2	16	Adult	17.5	156.41	0.111885	4.55	4.64	4.6	4.59667	7.84	7.88	7.84	7.85333	0.585314
83	F	2014-02-19	1	2	7	0	0	4	14	Adult	19.9	163.41	0.12178	4.48	4.36	4.44	4.42667	8.02	8.03	8.05	8.03333	0.551037
84	F	2013-03-09	1	2	5	1	0	2	11	Adult	18.4	155.51	0.11832	5.73	5.6	5.7	5.67667	8.33	8.3	8.32	8.31667	0.682565
85	F	2013-02-28	0	0	3	0	0	2	5	Adult	19.9	163.31	0.121854	4.84	4.82	4.8	4.82	7.61	7.56	7.6	7.59	0.635046
86	F	2015-01-05	0	1	3	0	0	4	8	Adult	19.8	149.06	0.132832	3.83	3.94	4.12	3.96333	8.79	8.81	8.81	8.80333	0.450208
87	F	2014-02-25	3	1	11	2	1	5	23	Adult	16.1	155.01	0.103864	3.98	4.06	4.13	4.05667	8.11	8.14	8.13	8.12667	0.49918
88	F	2008-01-20	0	2	1	0	0	3	6	Adult	19.8	154.27	0.128346	5.14	5.09	5.25	5.16	8.39	8.44	8.42	8.41667	0.613069
89	F	2015-02-28	3	1	1	1	2	5	13	Adult	25	166.32	0.150313	4.43	4.32	4.45	4.4	9.44	9.4	9.42	9.42	0.467091
90	F	2008-02-02	0	2	7	1	0	1	11	Adult	19.2	160.29	0.119783	4.54	4.61	4.56	4.57	8.55	8.51	8.5	8.52	0.536385
91	F	2015-01-26	1	1	5	1	0	5	13	Adult	20	157.03	0.127364	5.87	5.93	6.06	5.95333	8.65	8.67	8.65	8.65667	0.687717
92	F	2008-02-06	2	1	1	1	0	3	8	Adult	20.4	157.46	0.129557	4.82	4.86	4.92	4.86667	8.02	0.07	7.99	5.36	0.90796
93	F	2014-02-14	1	2	0	0	0	2	5	Adult	19.6	160.8	0.121891	4.91	4.96	5.01	4.96	8.41	8.45	8.42	8.42667	0.588608
94	F	2010-02-13	4	1	9	0	0	5	19	Adult	17.8	150.96	0.117912	5.64	5.74	5.8	5.72667	8.56	8.55	8.56	8.55667	0.669264
95	F	2013-03-02	1	1	7	0	0	2	11	Adult	21.3	164.01	0.12987	4.49	4.54	4.63	4.55333	8.57	8.55	8.55	8.55667	0.532139
96	F	2010-02-14	0	1	7	1	0	4	13	Adult	21	164.74	0.127474	4.78	4.7	4.75	4.74333	8.44	8.37	8.46	8.42333	0.563118
97	F	2016-02-01	1	2	9	1	0	2	15	Adult	18.9	155.76	0.121341	4.73	4.6	4.72	4.68333	8.3	8.3	8.33	8.31	0.563578
98	F	2013-01-30	0	0	11	1	0	3	15	Adult	19.1	160.31	0.119144	5	5.1	5.04	5.04667	8.29	8.29	8.31	8.29667	0.608276
99	F	2013-01-24	7	5	11	1	5	5	34	Adult	13.2	159.44	0.0827898	3.33	3.48	3.31	3.37333	8.75	8.77	8.8	8.77333	0.384498
100	F	2013-01-13	5	5	11	5	9	5	40	Adult	15.1	151.07	0.0999537	1.87	1.99	2.03	1.96333	8.24	8.21	8.3	8.25	0.23798
101	F	2016-02-03	2	1	5	1	1	3	13	Adult	17.1	157.22	0.108765	4.21	4.12	4.15	4.16	8.36	8.39	8.31	8.35333	0.498005
102	F	2016-02-04	5	6	11	9	9	5	45	Adult	14.3	167.53	0.0853578	2.97	3.07	3.11	3.05	8.61	8.66	8.7	8.65667	0.35233
103	F	2013-02-28	4	2	11	1	1	5	24	Adult	19.9	157.27	0.126534	4.02	3.88	3.98	3.96	8.33	8.31	8.36	8.33333	0.4752
104	F	2008-02-06	5	2	11	1	1	5	25	Adult	15	146.94	0.102082	2.08	2.01	1.91	2	7.95	7.99	7.93	7.95667	0.251362
105	F	2016-01-23	5	2	10	1	1	4	23	Adult	16.8	159.9	0.105066	4.97	4.91	4.86	4.91333	8.08	8.07	8.08	8.07667	0.608337
106	F	2016-01-30	0	2	11	1	1	5	20	Adult	17.9	158.14	0.113191	3.81	3.84	3.76	3.80333	7.77	7.73	7.78	7.76	0.49012
107	F	2013-03-11	1	5	11	2	1	2	22	Adult	22.1	152.39	0.145023	3.65	3.53	3.6	3.59333	8.36	8.38	8.35	8.36333	0.429653
108	F	2010-02-15	4	3	11	1	0	5	24	Adult	17	156.19	0.108842	3.83	3.85	4.03	3.90333	7.8	7.77	7.83	7.8	0.500427
109	F	2016-02-04	4	3	11	0	0	5	23	Adult	17.9	160.45	0.111561	3.01	3.07	3.08	3.05333	8.53	8.5	8.51	8.51333	0.358653
110	F	2013-03-09	3	2	11	1	0	5	22	Adult	18.1	158.98	0.113851	3.68	3.58	3.64	3.63333	8.06	8.03	8.05	8.04667	0.451533
111	F	2009-03-02	1	2	11	11	1	5	31	Adult	15.9	165.45	0.0961015	1.49	1.56	1.46	1.50333	7.8	7.83	7.81	7.81333	0.192406
112	F	2014-02-25	7	6	11	2	6	5	37	Adult	15.2	156.67	0.0970192	4.11	4.02	4.05	4.06	8.05	8.11	8.08	8.08	0.502475
113	F	2010-01-21	3	2	11	5	1	5	27	Adult	15.6	165.82	0.0940779	3.38	3.48	3.39	3.41667	8.06	8.1	8.13	8.09667	0.421984
114	F	2014-03-13	4	2	11	2	1	5	25	Adult	16	162.39	0.0985282	4.17	4.2	4.25	4.20667	7.68	7.74	7.71	7.71	0.545612
115	F	2016-03-14	5	5	11	10	11	5	47	Adult	14.6	166.95	0.0874513	4.24	4.36	4.42	4.34	8.21	8.24	8.19	8.21333	0.528409
116	F	2010-02-15	3	1	0	0	0	4	8	Adult	16.1	165.75	0.0971342	5.29	5.33	5.3	5.30667	8.24	8.27	8.23	8.24667	0.643492
117	F	2016-03-14	1	1	9	0	0	4	15	Adult	19.9	157.11	0.126663	4.76	4.81	4.87	4.81333	8.77	8.75	8.78	8.76667	0.549049
118	F	2010-02-18	0	1	5	0	0	4	10	Adult	22.1	165.13	0.133834	4.89	4.92	4.73	4.84667	8.88	8.81	8.86	8.85	0.547646
119	F	2007-01-28	1	0	9	0	1	5	16	Adult	20.8	155.88	0.133436	3.01	3.04	3.05	3.03333	8.11	8.03	8.09	8.07667	0.375567
120	F	2016-01-23	3	5	11	2	1	2	24	Adult	14.9	149.05	0.0999665	2.87	2.8	2.7	2.79	8.07	8.11	8.1	8.09333	0.344728
121	F	2016-02-17	1	1	3	0	0	3	8	Adult	17.5	160.49	0.109041	5.74	5.88	5.9	5.84	8.81	8.87	8.89	8.85667	0.65939
122	F	2016-01-30	0	1	1	1	1	3	7	Adult	17.8	156.58	0.11368	4.99	5.05	5.13	5.05667	8.86	8.84	8.89	8.86333	0.570515
123	F	2013-03-02	1	5	11	2	1	5	25	Adult	16.1	151.69	0.106138	3.39	3.42	3.6	3.47	8.06	8.4	8.06	8.17333	0.424551
124	F	2010-03-06	1	1	9	0	0	4	15	Adult	20.8	153.27	0.135708	4.28	4.32	4.38	4.32667	8.48	8.43	8.45	8.45333	0.51183
125	F	2010-03-10	1	1	0	0	0	3	5	Adult	20.5	156.43	0.131049	5.22	5.34	5.41	5.32333	7.63	7.69	7.73	7.68333	0.692842
126	F	2007-03-01	0	1	1	1	1	4	8	Adult	19.9	160.29	0.12415	4.96	4.82	4.89	4.89	8.35	8.31	8.4	8.35333	0.585395
127	F	2007-01-28	1	2	3	2	0	4	12	Adult	19	155.49	0.122194	4.04	3.91	3.88	3.94333	8.58	8.55	8.6	8.57667	0.459775
128	F	2008-02-06	5	5	11	2	2	5	30	Adult	16.8	155.14	0.108289	4.68	4.79	4.57	4.68	7.77	7.71	7.79	7.75667	0.603352
129	F	2010-03-07	1	2	5	1	1	4	14	Adult	21.7	163.64	0.132608	4.85	4.76	4.69	4.76667	9.11	9.02	9.13	9.08667	0.524578
130	F	2015-01-05	0	2	1	1	1	2	7	Adult	17.8	162.84	0.10931	4.34	4.23	4.1	4.22333	8.53	8.57	8.51	8.53667	0.494729
131	F	2008-02-06	0	2	5	0	0	1	8	Adult	18.3	166.42	0.109963	5.45	5.51	5.59	5.51667	8.46	8.44	8.43	8.44333	0.653375
132	F	2010-03-06	4	2	10	1	0	4	21	Adult	17.1	146.39	0.116811	3.57	3.69	3.6	3.62	8.34	8.33	8.37	8.34667	0.433706
133	F	2008-02-16	5	2	11	1	1	5	25	Adult	18.7	160.37	0.116605	3.74	3.63	3.69	3.68667	8.71	8.86	8.77	8.78	0.419894
134	F	2008-02-24	0	1	9	1	1	2	14	Adult	20.3	161.72	0.125526	4.64	4.68	4.52	4.61333	8.82	8.85	8.83	8.83333	0.522264
135	F	2010-02-13	1	5	11	1	0	4	22	Adult	17.8	155.32	0.114602	3.96	3.99	4	3.98333	8.63	8.66	8.7	8.66333	0.459792
136	F	2007-03-01	1	5	9	0	0	2	17	Adult	20.1	157.28	0.127798	4.23	4.3	4.19	4.24	8.85	8.88	8.83	8.85333	0.478916
137	F	2007-03-05	5	6	11	11	11	5	49	Adult	13.6	161.64	0.0841376	1.44	1.23	1.41	1.36	7.84	7.77	7.83	7.81333	0.174061
138	F	2008-02-06	3	2	5	1	1	5	17	Adult	18.7	167.43	0.111688	4.88	4.84	4.73	4.81667	8.57	8.55	8.55	8.55667	0.562914
139	F	2007-01-28	5	5	11	2	9	5	37	Adult	14.5	160.35	0.0904272	4.37	4.39	4.41	4.39	8.76	8.76	8.74	8.75333	0.501523
140	F	2007-02-21	4	2	11	2	2	5	26	Adult	14.5	153.95	0.0941864	4.29	4.23	4.19	4.23667	8.31	8.31	8.36	8.32667	0.508807
141	F	2007-02-12	4	1	10	1	0	4	20	Adult	20.5	151.44	0.135367	4.72	4.75	4.7	4.72333	8.41	8.44	8.47	8.44	0.559637
142	F	2007-02-19	5	5	11	5	1	5	32	Adult	15.9	158.57	0.100271	3.77	3.85	3.79	3.80333	8.57	8.59	8.53	8.56333	0.444142
143	F	2007-01-28	0	5	11	1	1	5	23	Adult	17.2	154.16	0.111572	4.04	4.03	3.98	4.01667	7.13	7.15	7.16	7.14667	0.562034
144	F	2008-02-24	1	5	11	11	11	5	44	Adult	15.2	143.02	0.106279	1.77	1.94	1.86	1.85667	7.88	7.83	7.82	7.84333	0.236719
145	F	2007-03-05	1	2	1	1	1	4	10	Adult	20	142.97	0.139889	4.7	4.85	4.9	4.81667	8.04	8.11	8.07	8.07333	0.596614
146	F	2007-01-17	3	2	0	0	0	5	10	Adult	21.8	156.4	0.139386	4.48	4.45	4.46	4.46333	8.29	8.16	8.33	8.26	0.540355
147	F	2008-02-02	3	2	9	1	1	5	21	Adult	18.3	159.89	0.114454	4	4.08	3.94	4.00667	8.31	8.36	8.45	8.37333	0.478503
148	F	2010-01-21	5	5	11	5	0	5	31	Adult	19	163.42	0.116265	3.67	3.73	3.8	3.73333	7.88	7.83	7.8	7.83667	0.476393
149	F	2007-02-25	0	1	0	1	0	2	4	Adult	18.9	159.45	0.118532	5.02	5.07	4.98	5.02333	8.4	8.42	8.4	8.40667	0.597542
150	F	2007-02-17	0	1	5	0	0	2	8	Adult	20.8	161.37	0.128896	4.9	4.83	4.91	4.88	8.1	8.11	8.16	8.12333	0.600739
151	F	2011-02-23	0	1	5	5	0	4	15	Adult	18.5	160.78	0.115064	4.9	5.01	5.11	5.00667	8.12	8.13	8.12	8.12333	0.616332
152	F	2014-03-13	3	2	9	0	1	2	17	Adult	18.8	157.14	0.119639	2.98	2.93	2.91	2.94	8.19	8.2	8.17	8.18667	0.359121
153	F	2011-01-24	5	2	9	0	0	4	20	Adult	18	160.23	0.112339	4.12	4.15	4	4.09	8.08	8.06	8.08	8.07333	0.506606
154	F	2007-02-17	1	5	11	1	1	4	23	Adult	17.2	158.66	0.108408	4.74	4.87	4.85	4.82	8.16	8.16	8.14	8.15333	0.591169
155	F	2010-03-06	0	1	3	1	0	2	7	Adult	20.5	155.38	0.131935	4.64	4.31	4.28	4.41	7.96	7.98	7.95	7.96333	0.553788
156	F	2011-01-16	1	2	11	1	1	5	21	Adult	17.3	156.03	0.110876	2.93	2.9	2.92	2.91667	8.93	8.9	8.91	8.91333	0.327225
157	F	2010-03-13	5	5	11	1	1	4	27	Adult	19.7	162.59	0.121164	3.31	3.36	3.45	3.37333	8.55	8.58	8.49	8.54	0.395004
158	F	2010-02-18	1	2	7	0	0	3	13	Adult	18.3	155.78	0.117473	4.09	4.13	4.16	4.12667	7.99	7.97	8.01	7.99	0.516479
159	F	2010-01-21	1	2	11	1	1	5	21	Adult	19.8	159.38	0.124231	3.64	3.56	3.61	3.60333	8.1	8.1	8.13	8.11	0.444307
160	F	2016-03-06	1	2	9	1	1	4	18	Adult	19.7	153.4	0.128422	4.26	4.12	4.21	4.19667	8.18	8.17	8.18	8.17667	0.513249
161	F	2011-01-16	3	1	11	1	1	5	22	Adult	15.9	147.89	0.107512	3.54	3.68	3.7	3.64	7.94	7.9	7.95	7.93	0.459016
162	F	2016-03-05	3	2	7	0	0	2	14	Adult	19.6	152	0.128947	3.51	3.55	3.58	3.54667	7.88	7.76	7.84	7.82667	0.453152
163	F	2014-03-13	1	2	3	0	0	2	8	Adult	18.4	155.03	0.118687	4.85	4.78	4.73	4.78667	7.78	7.8	7.8	7.79333	0.6142
164	F	2011-02-23	3	2	3	1	1	3	13	Adult	21.1	151.29	0.139467	4.16	4.19	4.24	4.19667	8.18	8.13	8.2	8.17	0.513668
165	F	2007-02-17	3	1	10	1	0	2	17	Adult	20.3	157.83	0.128619	4.15	4.18	4.26	4.19667	8.24	8.22	8.27	8.24333	0.509098
166	F	2013-01-30	1	2	10	0	0	4	17	Adult	19.8	157.66	0.125587	3.79	3.72	3.67	3.72667	8.34	8.37	8.34	8.35	0.446307
167	F	2013-02-20	0	1	7	0	1	4	13	Adult	18.9	164.83	0.114664	3.93	4.02	4.08	4.01	8.71	8.65	8.73	8.69667	0.461096
168	F	2016-03-05	4	5	11	2	2	5	29	Adult	19.7	163.71	0.120335	3.36	3.28	3.45	3.36333	8.29	8.3	8.26	8.28333	0.406036
169	F	2007-03-04	1	2	9	0	1	5	18	Adult	22.9	155.21	0.147542	4.27	4.38	4.4	4.35	8.97	8.95	8.99	8.97	0.48495
170	F	2016-03-12	4	5	11	11	9	5	45	Adult	14.3	152.33	0.0938751	3.01	3.05	2.93	2.99667	7.74	7.78	7.7	7.74	0.387166
171	F	2007-03-01	1	5	9	1	1	5	22	Adult	17.9	155.31	0.115253	3.43	3.46	3.48	3.45667	7.83	7.91	7.88	7.87333	0.439035
172	F	2013-01-09	7	6	11	10	10	5	49	Adult	13.5	160.7	0.0840075	3.59	3.6	3.65	3.61333	8.7	8.77	8.68	8.71667	0.414532
173	F	2013-02-20	4	2	11	1	1	5	24	Adult	18.9	156.26	0.120952	2.92	2.99	3.01	2.97333	7.99	8.03	8.01	8.01	0.371203
174	F	2013-03-13	0	2	11	6	1	5	25	Adult	20.5	163.37	0.125482	2.7	2.74	2.82	2.75333	8.82	8.8	8.87	8.83	0.311816
175	F	2016-01-30	5	5	10	1	1	5	27	Adult	18	154.76	0.116309	4.01	4.07	4.17	4.08333	8.6	8.66	8.63	8.63	0.473156
176	F	2013-03-13	0	0	7	0	0	4	11	Adult	21	157.72	0.133147	3.28	3.36	3.22	3.28667	8.21	8.17	8.24	8.20667	0.400487
177	F	2007-01-28	4	1	9	1	0	5	20	Adult	18	153.91	0.116951	3.91	3.82	3.76	3.83	8.67	8.68	8.65	8.66667	0.441923
178	F	2013-01-30	0	1	3	0	0	2	6	Adult	20.8	154.44	0.13468	4.94	4.97	5.02	4.97667	8.43	8.43	8.43	8.43	0.590352
179	F	2016-01-30	4	2	9	1	2	4	22	Adult	18.9	157.33	0.12013	4.66	4.79	4.83	4.76	8.39	8.37	8.37	8.37667	0.568245
180	F	2007-02-21	1	2	10	2	0	4	19	Adult	19	153.33	0.123916	4.44	4.48	4.39	4.43667	8.19	8.16	8.22	8.19	0.541718
181	F	2008-02-02	0	2	11	6	1	5	25	Adult	16.9	156.67	0.10787	4.49	4.61	4.73	4.61	8.35	8.31	8.34	8.33333	0.5532
182	F	2007-01-20	0	1	5	1	1	5	13	Adult	20.5	157.72	0.129977	4.53	4.48	4.43	4.48	8.12	8.16	8.1	8.12667	0.551272
183	F	2011-01-24	4	5	10	2	1	5	27	Adult	15.2	166.56	0.0912584	3.64	3.68	3.71	3.67667	8.28	8.25	8.29	8.27333	0.4444
184	F	2007-03-04	0	1	9	1	1	5	17	Adult	20.1	158.78	0.12659	4.11	4.12	4.26	4.16333	8.16	8.14	8.17	8.15667	0.510421
185	F	2011-01-16	1	2	10	0	0	2	15	Adult	22.3	155.97	0.142976	3.17	3.18	3.25	3.2	9.02	9.04	9.1	9.05333	0.353461
186	F	2010-01-24	4	2	9	1	1	3	20	Adult	18.6	147.93	0.125735	4.98	4.85	5.01	4.94667	7.95	7.95	7.99	7.96333	0.62118
187	F	2014-03-13	1	1	3	1	0	2	8	Adult	22.9	151.12	0.151535	4.48	4.58	4.44	4.5	8.56	8.56	8.58	8.56667	0.525292
188	F	2013-01-30	4	2	9	0	0	5	20	Adult	19	155.81	0.121943	5.17	5.09	5.14	5.13333	7.52	7.57	7.54	7.54333	0.680513
189	F	2011-01-12	1	5	9	1	0	5	21	Adult	19.2	164.35	0.116824	4.81	4.74	4.83	4.79333	8.51	8.55	8.52	8.52667	0.562158
190	F	2007-01-17	5	2	1	0	0	1	9	Adult	20.9	155.87	0.134086	4.06	4.02	4.16	4.08	8.76	8.81	8.76	8.77667	0.464869
191	F	2015-02-28	5	3	7	0	0	5	20	Adult	19.5	155.28	0.12558	2.82	2.96	3.04	2.94	8.67	8.66	8.67	8.66667	0.339231
192	F	2008-02-24	0	1	0	1	0	3	5	Adult	23.4	149.86	0.156146	4.84	4.9	4.79	4.84333	9.12	9.1	9.08	9.1	0.532234
193	F	2013-03-13	1	1	9	1	0	3	15	Adult	20.9	160.55	0.130178	4.32	4.38	4.3	4.33333	8.32	8.31	8.32	8.31667	0.521042
194	F	2008-02-24	1	2	11	1	0	4	19	Adult	19.3	154.74	0.124725	3.25	3.21	3.18	3.21333	8.43	8.4	8.44	8.42333	0.38148
195	F	2007-03-04	0	1	3	1	0	4	9	Adult	22.1	151.07	0.14629	4.41	4.43	4.3	4.38	8.13	8.13	8.16	8.14	0.538084
196	F	2013-03-13	4	2	9	1	1	2	19	Adult	18.8	156.24	0.120328	4.44	4.53	4.5	4.49	7.61	7.66	7.68	7.65	0.586928
197	F	2014-01-19	4	2	9	1	0	5	21	Adult	18.4	155.97	0.117971	4	4.05	3.95	4	7.93	7.99	7.91	7.94333	0.503567
198	F	2014-03-13	4	5	11	2	1	5	28	Adult	19.2	161.66	0.118768	3.37	3.28	3.21	3.28667	8.08	8.1	8.08	8.08667	0.40643
199	F	2013-01-09	5	5	11	10	9	5	45	Adult	13.8	163.23	0.0845433	3.16	3.18	3.23	3.19	8.01	8.03	8.01	8.01667	0.397921
200	F	2013-01-13	1	1	1	1	1	3	8	Adult	23.1	149.8	0.154206	5.03	5.08	5.14	5.08333	8.52	8.55	8.54	8.53667	0.595471
201	F	2013-03-13	0	1	1	1	0	2	5	Adult	22.9	158.51	0.14447	5.06	5.02	4.99	5.02333	8.55	8.51	8.5	8.52	0.589593
202	F	2007-02-21	3	1	10	1	0	5	20	Adult	21.1	156.15	0.135126	3.84	3.81	3.88	3.84333	8.41	8.37	8.44	8.40667	0.457177
203	F	2013-01-30	0	1	11	1	0	2	15	Adult	20.8	157.53	0.132038	3.97	3.89	3.83	3.89667	8.4	8.39	8.4	8.39667	0.464073
204	F	2014-01-19	0	1	9	0	0	2	12	Adult	21.8	147.48	0.147817	4.86	4.98	5	4.94667	8.75	8.77	8.77	8.76333	0.564473
205	F	2010-01-24	3	2	3	0	1	5	14	Adult	21.9	163.48	0.133961	3.21	3.16	3.13	3.16667	7.8	7.84	7.88	7.84	0.403912
206	F	2008-03-12	3	1	5	1	0	2	12	Adult	18.3	156.85	0.116672	4.76	4.94	4.87	4.85667	8.27	8.23	8.31	8.27	0.587263
207	F	2011-01-28	4	3	11	11	9	5	43	Adult	13.8	158.09	0.087292	2.97	2.93	2.88	2.92667	8.89	8.78	8.86	8.84333	0.330946
208	F	2012-03-05	5	4	11	3	1	5	29	Adult	16.2	157.23	0.103034	3.5	3.6	3.56	3.55333	8.31	8.33	8.31	8.31667	0.427255
209	F	2012-03-10	7	5	11	0	1	5	29	Adult	18.1	157.52	0.114906	3.72	3.96	3.84	3.84	7.67	7.74	7.68	7.69667	0.498917
210	F	2008-02-24	5	5	11	2	1	5	29	Adult	17.4	154.75	0.112439	3.07	3.17	3.34	3.19333	8.08	8.1	8.11	8.09667	0.394401
211	F	2011-02-15	1	2	11	1	1	5	21	Adult	16.8	162.32	0.103499	3.9	3.98	3.87	3.91667	8.55	8.51	8.57	8.54333	0.458447
212	F	2009-02-12	5	5	11	5	5	5	36	Adult	15.8	156.44	0.100997	3.72	3.86	3.82	3.8	7.66	7.66	7.68	7.66667	0.495652
213	F	2008-02-26	7	5	11	11	9	5	48	Adult	12.9	162.03	0.0796149	1.61	1.69	1.63	1.64333	8.89	9.01	8.93	8.94333	0.18375
214	F	2009-02-12	5	2	11	6	5	5	34	Adult	17.2	156.16	0.110143	3.44	3.39	3.5	3.44333	8.03	7.98	8.01	8.00667	0.430058
215	F	2008-02-27	7	5	11	5	2	5	35	Adult	15.9	168.24	0.0945078	4.23	4.37	4.46	4.35333	9.02	8.95	9.01	8.99333	0.484062
216	F	2012-03-10	5	3	11	10	2	5	36	Adult	14.6	156.6	0.0932312	2.78	2.83	3.02	2.87667	7.83	7.85	7.88	7.85333	0.366299
217	F	2012-03-07	4	2	11	1	1	5	24	Adult	17.7	164.35	0.107697	4.16	4.17	4.22	4.18333	8.26	8.19	8.17	8.20667	0.509748
218	F	2008-02-24	7	5	10	1	1	2	26	Adult	16.9	163.86	0.103137	4.93	4.88	5	4.93667	8.24	8.18	8.19	8.20333	0.601788
219	F	2012-03-11	4	1	10	1	1	5	22	Adult	16.4	161.08	0.101813	4.34	4.41	4.47	4.40667	8.15	8.11	8.09	8.11667	0.542916
220	F	2009-02-28	4	1	9	1	1	5	21	Adult	17.4	157.99	0.110134	3.97	3.95	4.12	4.01333	8.44	8.4	8.47	8.43667	0.475701
221	F	2008-03-12	1	2	1	1	1	3	9	Adult	18.3	164.51	0.111239	5.33	5.42	5.4	5.38333	8.31	8.28	8.31	8.3	0.648594
222	F	2011-02-19	1	2	11	0	1	4	19	Adult	19	162.22	0.117125	4.93	4.98	4.92	4.94333	8.18	8.17	8.15	8.16667	0.605306
223	F	2008-03-01	4	2	9	1	1	4	21	Adult	17.9	157.82	0.11342	4.48	4.44	4.42	4.44667	8.12	8.17	8.15	8.14667	0.545827
224	F	2015-02-13	1	1	9	1	0	2	14	Adult	17.7	158.04	0.111997	4	4.03	3.97	4	8.09	8.06	8.07	8.07333	0.495458
225	F	2008-03-12	1	2	7	0	0	4	14	Adult	20.3	162.09	0.125239	3.78	3.65	3.5	3.64333	9.01	8.88	8.93	8.94	0.407532
226	F	2009-02-12	3	2	10	1	0	2	18	Adult	18.5	163.29	0.113295	3.65	3.57	3.61	3.61	8.84	8.88	8.84	8.85333	0.407756
227	F	2009-02-28	4	2	7	1	3	5	22	Adult	19.4	150.97	0.128502	3.55	3.65	3.79	3.66333	8.15	8.07	8.09	8.10333	0.452077
228	F	2011-01-28	1	0	9	1	0	2	13	Adult	18.1	157.19	0.115147	4.11	4.14	4.17	4.14	8.26	8.26	8.29	8.27	0.500605
229	F	2010-01-25	0	1	3	0	0	3	7	Adult	17.9	161.06	0.111139	4.69	4.57	4.63	4.63	8.75	8.7	8.72	8.72333	0.53076
230	F	2015-01-30	3	1	10	0	1	3	18	Adult	17.7	160.99	0.109945	4.39	4.27	4.3	4.32	8.77	8.75	8.73	8.75	0.493714
231	F	2011-02-17	4	2	7	1	1	4	19	Adult	15.9	161.84	0.0982452	4.51	4.57	4.5	4.52667	8.82	8.86	8.84	8.84	0.512066
232	F	2010-03-14	0	1	0	0	0	2	3	Adult	18.8	160.59	0.117068	5.31	5.38	5.4	5.36333	8.51	8.5	8.55	8.52	0.629499
233	F	2009-03-08	0	1	0	5	1	5	12	Adult	17.9	157.95	0.113327	4.88	4.95	4.8	4.87667	8.26	8.22	8.2	8.22667	0.592788
234	F	2008-02-10	4	2	1	1	1	5	14	Adult	20	159.89	0.125086	5.65	5.65	5.66	5.65333	8.29	8.31	8.33	8.31	0.680305
235	F	2010-01-18	0	1	9	1	0	2	13	Adult	18.4	154.93	0.118763	3.4	3.53	3.67	3.53333	8.32	8.33	8.35	8.33333	0.424
236	F	2012-01-15	7	5	11	2	2	5	32	Adult	18	157.97	0.113946	3.76	3.85	3.87	3.82667	8.48	8.45	8.47	8.46667	0.451969
237	F	2009-02-24	1	2	3	0	0	3	9	Adult	18.2	158.74	0.114653	4.68	4.62	4.5	4.6	8.56	8.55	8.55	8.55333	0.537802
238	F	2008-03-12	0	2	10	1	1	5	19	Adult	17.5	163.85	0.106805	4.71	4.88	4.78	4.79	8.83	8.8	8.82	8.81667	0.543289
239	F	2012-02-15	1	1	9	0	0	4	15	Adult	16.5	162.03	0.101833	3.78	3.91	3.89	3.86	8.88	8.85	8.86	8.86333	0.435502
240	F	2016-03-09	0	1	9	1	0	4	15	Adult	18.4	166.38	0.11059	3.91	4.03	3.96	3.96667	9.12	9.13	9.16	9.13667	0.434148
241	F	2011-02-07	0	1	9	1	2	5	18	Adult	16.8	149.22	0.112585	4.41	4.46	4.45	4.44	7.38	7.39	7.42	7.39667	0.60027
242	F	2011-02-09	1	2	9	0	0	4	16	Adult	17.4	161.44	0.10778	4.72	4.63	4.65	4.66667	8.47	8.44	8.47	8.46	0.551615
243	F	2011-02-28	1	2	9	0	0	3	15	Adult	16.9	164.27	0.102879	3.84	4.01	3.95	3.93333	8.92	8.9	8.91	8.91	0.441452
244	F	2012-03-05	5	2	9	0	0	4	20	Adult	17.8	161.07	0.110511	4.12	4.02	3.92	4.02	8.55	8.55	8.5	8.53333	0.471094
245	F	2010-03-14	0	1	9	1	0	4	15	Adult	17.9	157.35	0.113759	5.66	5.79	5.63	5.69333	8.3	8.33	8.36	8.33	0.683473
246	F	2012-03-10	1	1	10	0	0	5	17	Adult	17.5	161.47	0.108379	4.75	4.63	4.58	4.65333	8.63	8.61	8.69	8.64333	0.538373
247	F	2009-03-14	5	2	11	3	1	5	27	Adult	17.5	155.47	0.112562	3.92	3.86	3.98	3.92	8.08	7.99	8.04	8.03667	0.487764
248	F	2009-03-08	3	1	10	1	1	4	20	Adult	17	151.26	0.112389	3.07	3.24	3.26	3.19	7.98	7.94	7.96	7.96	0.400754
249	F	2010-01-18	1	1	11	2	1	5	21	Adult	17.1	161.16	0.106106	4.56	4.53	4.66	4.58333	8.84	8.8	8.89	8.84333	0.518281
250	F	2008-02-13	1	1	9	1	1	3	16	Adult	20.3	155.96	0.130162	4.36	4.28	4.56	4.4	8.09	8.01	8.04	8.04667	0.54681
251	F	2011-02-26	5	2	11	9	1	5	33	Adult	16.9	158.03	0.106942	4.08	4.11	3.94	4.04333	8.18	8.17	8.19	8.18	0.494295
252	F	2012-01-21	4	1	7	1	0	3	16	Adult	17.8	161.56	0.110176	4.09	4.12	4.16	4.12333	8.36	8.3	8.31	8.32333	0.495394
253	F	2012-02-25	1	1	9	0	0	2	13	Adult	16.9	165.43	0.102158	4.61	4.67	4.78	4.68667	8.92	8.94	8.92	8.92667	0.525019
254	F	2009-02-18	5	2	7	0	0	5	19	Adult	17.4	156.55	0.111147	3.8	3.77	3.74	3.77	8.11	8.13	8.17	8.13667	0.463335
255	F	2010-02-18	1	0	9	1	1	5	17	Adult	16.8	159.43	0.105375	4	3.79	3.85	3.88	8.29	8.25	8.3	8.28	0.468599
256	F	2012-01-21	2	0	10	0	1	3	16	Adult	16.8	157.25	0.106836	4.28	4.38	4.56	4.40667	8.4	8.38	8.33	8.37	0.526483
257	F	2010-02-13	1	1	0	1	0	4	7	Adult	16.5	159.87	0.103209	5.33	5.34	5.42	5.36333	8.38	8.33	8.39	8.36667	0.641036
258	F	2013-03-05	1	2	3	0	0	5	11	Adult	17.8	159.21	0.111802	4.83	4.96	4.87	4.88667	8.41	8.38	8.38	8.39	0.582439
259	F	2010-02-20	0	2	3	0	0	5	10	Adult	18.6	161.37	0.115263	4.38	4.51	4.42	4.43667	8.65	8.69	8.64	8.66	0.512317
260	F	2011-01-26	0	1	0	0	0	2	3	Adult	21.3	156.81	0.135833	4.92	4.99	5.02	4.97667	8.12	8.1	8.1	8.10667	0.613898
261	F	2011-02-18	0	0	0	0	0	1	1	Adult	21.5	151.84	0.141596	5.73	5.91	5.8	5.81333	7.94	7.97	9.95	8.62	0.674401
262	F	2012-03-15	0	1	0	0	0	1	2	Adult	22.1	153.63	0.143852	6.11	6.24	6.36	6.23667	8.05	8.08	8.01	8.04667	0.775062
263	F	2009-02-11	0	1	7	0	0	1	9	Adult	22.1	153.45	0.144021	3.86	3.63	3.96	3.81667	8.14	8.14	8.15	8.14333	0.468686
264	F	2010-03-14	1	1	1	0	1	2	6	Adult	20	159.66	0.125266	5.29	5.34	5.31	5.31333	8.27	8.29	8.31	8.29	0.640933
265	F	2012-03-15	4	1	7	0	0	3	15	Adult	18	159.19	0.113072	5.01	5.09	5.1	5.06667	8.36	8.39	8.4	8.38333	0.604374
266	F	2010-03-08	1	1	1	0	0	4	7	Adult	16.9	158.97	0.106309	3.82	3.89	3.85	3.85333	8.15	8.15	8.17	8.15667	0.472415
267	F	2011-01-19	1	1	1	0	1	2	6	Adult	18.1	159.6	0.113409	4.57	4.54	4.6	4.57	8.38	8.33	8.35	8.35333	0.547087
268	F	2011-02-07	1	1	9	1	1	3	16	Adult	18.2	160.08	0.113693	4.99	4.87	4.74	4.86667	9	9.07	9.02	9.03	0.538944
269	F	2013-02-24	1	1	1	0	0	3	6	Adult	21.8	158.94	0.137159	5.95	6.1	6.08	6.04333	8.26	8.27	8.26	8.26333	0.731343
270	F	2014-01-24	1	2	3	0	0	4	10	Adult	17.6	159.71	0.1102	4.7	4.84	4.8	4.78	8.33	8.3	8.35	8.32667	0.574059
271	F	2013-01-28	1	2	0	1	1	4	9	Adult	22.5	160.23	0.140423	6.43	6.46	6.31	6.4	8.49	8.45	8.44	8.46	0.756501
272	F	2011-01-30	0	0	0	0	0	1	1	Adult	22.5	157.1	0.143221	4.77	4.94	4.83	4.84667	8.27	8.25	8.25	8.25667	0.587
273	F	2012-03-03	1	0	0	0	0	3	4	Adult	17.9	156.51	0.11437	5.95	6.01	6.03	5.99667	8.38	8.33	8.39	8.36667	0.716733
274	F	2012-02-03	1	1	1	1	1	2	7	Adult	19.8	143.89	0.137605	4.94	4.96	4.88	4.92667	7.88	7.84	7.84	7.85333	0.627334
275	F	2012-02-18	0	0	0	0	1	3	4	Adult	23.1	160.61	0.143827	5.14	5.26	5.21	5.20333	8.88	8.82	8.84	8.84667	0.588169
276	F	2008-01-30	0	0	1	1	1	5	8	Adult	18.5	157.2	0.117684	5.08	5.1	5.21	5.13	8.35	8.35	8.39	8.36333	0.613392
277	F	2011-02-14	4	2	9	1	1	5	22	Adult	17.9	161.61	0.11076	5.19	5.37	5.23	5.26333	8.89	8.9	8.86	8.88333	0.592495
278	F	2011-01-30	1	2	5	0	1	2	11	Adult	18.4	154.28	0.119264	5.1	5.17	5.21	5.16	8.35	8.38	8.38	8.37	0.616487
279	F	2010-01-27	0	0	1	1	1	3	6	Adult	22.1	159.83	0.138272	5.34	5.46	5.54	5.44667	8.77	8.7	8.76	8.74333	0.622951
280	F	2010-01-29	0	1	0	0	0	0	1	Adult	21	147.24	0.142624	4.82	4.74	4.75	4.77	8.08	8.11	8.06	8.08333	0.590103
281	F	2010-03-12	0	0	1	0	0	2	3	Adult	21.7	162.19	0.133794	4.88	4.98	4.92	4.92667	8.94	8.9	8.91	8.91667	0.552523
282	F	2010-02-15	0	0	0	0	0	2	2	Adult	20.8	158.42	0.131297	5.84	5.93	6.02	5.93	8.46	8.51	8.55	8.50667	0.6971
283	F	2009-02-08	4	1	5	0	0	2	12	Adult	21.2	153.29	0.1383	5.23	5.26	5.29	5.26	8.43	8.47	8.42	8.44	0.623223
284	F	2009-02-08	0	0	1	0	0	2	3	Adult	20.5	159.24	0.128736	5.79	5.82	5.99	5.86667	8.68	8.65	8.66	8.66333	0.677184
285	F	2008-01-23	1	1	1	0	0	1	4	Adult	21	152.35	0.13784	5.11	5.08	5.17	5.12	8.32	8.3	8.27	8.29667	0.617115
286	F	2012-01-25	0	1	1	0	0	3	5	Adult	18.9	158.44	0.119288	5.49	5.53	5.46	5.49333	8.57	8.56	8.55	8.56	0.641745
287	F	2012-02-12	0	0	0	0	0	2	2	Adult	22.8	157.18	0.145057	5.95	5.88	6.06	5.96333	8.61	8.67	8.6	8.62667	0.691267
288	F	2012-03-13	1	0	0	0	0	2	3	Adult	21.7	153.64	0.141239	6.11	6.16	6.28	6.18333	8.78	8.75	8.78	8.77	0.705055
289	F	2009-02-04	1	2	0	0	0	3	6	Adult	20.4	161.84	0.12605	4.97	4.81	4.74	4.84	8.83	8.83	8.85	8.83667	0.547718
290	F	2012-02-02	1	0	1	4	1	4	11	Adult	22	155.02	0.141917	4.7	4.73	4.83	4.75333	8.22	8.22	8.22	8.22	0.578264
291	F	2009-02-03	0	0	0	0	0	1	1	Adult	20.5	153.81	0.133281	5.24	5.42	5.53	5.39667	7.94	7.98	7.99	7.97	0.677123
292	F	2007-01-10	0	1	0	0	0	2	3	Adult	21	155.35	0.135179	6.35	6.32	6.42	6.36333	7.95	7.99	7.95	7.96333	0.799079
293	F	2011-02-27	0	0	0	0	0	1	1	Adult	18.5	147.31	0.125585	4.88	4.92	5.04	4.94667	7.98	7.96	8.01	7.98333	0.619624
294	F	2009-02-26	0	0	1	0	0	3	4	Adult	19.5	156.94	0.124251	4.86	4.92	4.95	4.91	8.85	8.84	8.88	8.85667	0.554385
295	F	2011-02-20	0	0	0	0	0	3	3	Adult	20	160.22	0.124828	5.42	5.49	5.43	5.44667	8.89	8.91	8.88	8.89333	0.612444
296	F	2008-02-25	0	0	0	0	0	2	2	Adult	18.9	150.26	0.125782	4.64	4.77	4.74	4.71667	8.02	8.11	8.07	8.06667	0.584711
297	F	2007-01-24	0	0	0	0	0	3	3	Adult	21.1	158.43	0.133182	5	5.05	5.09	5.04667	8.26	8.26	8.25	8.25667	0.611223
298	F	2009-03-08	0	0	0	0	0	1	1	Adult	20	159.27	0.125573	5.01	5.06	5.02	5.03	8.31	8.38	8.35	8.34667	0.602636
299	F	2007-01-13	0	0	0	0	0	3	3	Adult	18.4	152.91	0.120332	5.63	5.61	5.71	5.65	7.89	7.91	7.94	7.91333	0.713985
300	F	2007-03-06	0	1	0	1	0	2	4	Adult	19.2	160.74	0.119448	5.72	5.73	5.74	5.73	8.55	8.55	8.5	8.53333	0.671484
301	F	2008-01-17	0	1	1	0	1	1	4	Adult	19.5	156.82	0.124346	5.71	5.76	5.83	5.76667	8.11	8.18	8.09	8.12667	0.709598
302	F	2008-02-04	0	0	0	0	0	4	4	Adult	21.4	158.7	0.134846	4.99	4.87	4.94	4.93333	8.61	8.65	8.68	8.64667	0.570547
303	F	2017-01-15	0	0	5	0	0	1	6	Adult	18.8	156.42	0.120189	4.22	4.27	4.19	4.22667	8.14	8.11	8.09	8.11333	0.520953
304	F	2017-02-02	0	0	1	0	0	3	4	Adult	19.9	156.32	0.127303	5.23	5.29	5.21	5.24333	8.31	8.33	8.31	8.31667	0.630461
305	F	2017-02-13	0	1	5	0	0	2	8	Adult	19	154.85	0.122699	5.36	5.38	5.31	5.35	8.23	8.2	8.26	8.23	0.650061
306	F	2017-02-22	0	0	0	0	0	3	3	Adult	19.8	155.29	0.127503	5.35	5.47	5.44	5.42	8.25	8.21	8.21	8.22333	0.6591
307	F	2010-03-13	0	0	0	0	0	0	0	Adult	18.4	159.15	0.115614	7.44	7.4	7.36	7.4	8.76	8.7	8.77	8.74333	0.846359
308	F	2010-02-13	0	0	0	0	0	1	1	Adult	18.2	153.88	0.118274	6.15	6.07	6.05	6.09	8.07	8.04	8.18	8.09667	0.752161
309	F	2010-02-24	0	0	0	0	0	2	2	Adult	19.2	160.28	0.11979	7.48	7.32	7.44	7.41333	9.04	8.94	8.98	8.98667	0.824926
310	F	2010-03-06	0	0	0	0	0	1	1	Adult	19.9	155.27	0.128164	7.07	7.02	7.03	7.04	8.12	8.12	8.13	8.12333	0.866639
311	F	2010-03-01	0	0	0	0	0	1	1	Adult	18.9	156.87	0.120482	6.42	6.49	6.32	6.41	8.22	8.2	8.25	8.22333	0.779489
312	F	2010-02-15	0	1	0	0	0	0	1	Adult	18.5	158.94	0.116396	5.91	5.84	5.9	5.88333	8.6	8.66	8.61	8.62333	0.682257
313	F	2010-03-14	0	0	0	0	0	1	1	Adult	19	156.48	0.121421	7.09	7.04	7	7.04333	8.37	8.38	8.4	8.38333	0.840159
314	F	2011-02-26	0	0	0	0	0	0	0	Adult	18.6	160.21	0.116098	6.54	6.58	6.42	6.51333	8.74	8.71	8.7	8.71667	0.747228
315	F	2010-03-08	0	0	0	0	0	2	2	Adult	17.3	162.28	0.106606	7.46	7.38	7.48	7.44	8.77	8.76	8.69	8.74	0.851259
316	F	2010-02-06	1	0	1	0	0	1	3	Adult	17.3	157.63	0.109751	7.58	7.66	7.63	7.62333	8.08	8.01	8.04	8.04333	0.947783
317	F	2010-03-14	0	1	0	0	0	0	1	Adult	20.8	153.69	0.135337	5.76	5.73	5.79	5.76	8.01	8.03	8.03	8.02333	0.717906
318	F	2010-03-07	0	0	0	0	0	2	2	Adult	17.6	153.82	0.114419	6.47	6.53	6.58	6.52667	7.99	8.04	8.02	8.01667	0.814137
319	F	2011-03-13	0	0	0	0	0	1	1	Adult	18.1	158.64	0.114095	7.46	7.52	7.48	7.48667	8.43	8.5	8.48	8.47	0.883904
